# Supplementary material for: Effect of compassion fatigue on emotional labor in female nurses: Moderating effect of self-compassion
Source: PLoS One. 2024 Mar 28;19(3):e0301101. doi: 10.1371/journal.pone.0301101 (PMC10977725; doi:10.1371/journal.pone.0301101)
Supplement: S1 File — (XLSX) [file pone.0301101.s001.xlsx]

## Sheet: Effect_of_compassion_fatigue_on
ID	Marital	Age	Jobten	Edu	JobPos	MedInsti	CF_1	CF_2	CF_3	CF_4	CF_5	CF_6	CF_7	CF_8	CF_9	CF_10	CF_11	CF_12	CF_13	SC_1	SC_2	SC_3	SC_4	SC_5	SC_6	SC_7	SC_8	SC_9	SC_10	SC_11	SC_12	SC_13	SC_14	SC_15	SC_16	SC_17	SC_18	SC_19	SC_20	SC_21	SC_22	SC_23	SC_24	SC_25	SC_26	NE_1	NE_2	NE_3	NE_4
1	1	37	4	1	2	1	2	2	2	2	1	2	2	2	2	3	1	1	2	3	4	6	3	6	4	1	6	6	3	2	6	4	5	6	3	6	2	4	2	3	5	6	2	3	5	2	2	2	1
2	2	24	0.5	2	2	3	2	2	2	1	1	1	1	1	1	1	1	1	1	3	3	6	4	6	3	4	6	6	4	2	6	4	5	6	1	5	6	1	6	1	6	6	1	1	6	1	1	2	1
3	2	28	3	2	2	3	3	3	3	3	3	3	3	3	2	1	1	1	3	5	6	4	6	6	6	5	6	6	6	6	5	5	5	5	6	6	3	4	3	3	4	4	3	3	4	1	1	1	1
4	1	34	2	2	2	3	3	3	3	3	3	4	3	4	3	3	4	4	4	2	2	6	2	6	2	5	5	5	6	1	6	2	6	5	2	6	2	6	1	1	5	6	2	2	5	3	3	3	3
5	2	22	2	2	2	3	4	4	3	1	1	1	4	1	3	2	1	1	1	5	5	5	6	5	2	6	6	5	5	5	6	5	5	5	4	6	4	6	4	2	5	5	3	3	3	2	3	3	2
6	2	23	0.5	2	2	1	3	2	4	1	1	2	2	4	2	2	1	1	1	3	3	6	6	5	4	3	5	6	4	5	5	5	6	6	4	5	6	3	2	3	5	5	2	4	5	1	1	2	1
7	2	23	0.5	2	2	1	3	2	3	2	2	3	3	3	2	3	1	1	3	3	2	5	2	6	1	5	6	6	4	3	5	6	5	6	3	4	3	5	2	2	3	3	3	3	4	2	2	2	1
8	2	31	4	2	2	3	3	4	4	2	1	2	5	2	3	3	2	2	4	3	3	5	5	5	2	5	5	6	5	5	5	6	5	6	6	5	5	5	2	4	6	6	3	5	5	1	3	2	1
9	2	26	1	2	2	1	3	5	3	1	1	2	5	3	1	2	1	1	5	4	4	4	6	4	4	4	6	5	4	4	4	6	6	6	4	6	6	4	4	4	4	4	4	4	4	1	1	3	4
10	2	23	1	2	2	1	3	3	1	2	1	1	1	1	1	1	1	1	1	4	4	4	6	6	6	1	6	5	5	2	5	2	5	5	2	5	2	5	2	2	5	5	2	2	5	1	1	1	1
11	1	37	4	1	2	3	2	2	3	3	3	2	4	2	3	4	4	3	5	5	2	2	5	5	1	1	6	5	2	6	5	1	5	5	5	6	4	3	2	3	6	6	1	1	6	4	4	4	4
12	1	49	16	1	2	3	2	3	4	2	2	2	2	2	2	1	1	2	3	5	5	5	1	5	5	4	5	5	4	6	5	6	5	6	5	5	5	4	5	4	5	5	5	6	5	2	2	2	2
13	1	33	11	2	2	1	3	3	3	2	3	2	2	2	3	3	2	1	2	5	5	5	5	5	5	5	5	5	6	5	6	3	5	5	5	5	1	5	3	5	5	5	4	4	4	2	2	3	2
14	2	27	3	2	2	3	2	1	1	1	1	1	3	1	1	1	1	1	2	4	4	4	6	4	4	4	6	5	5	6	6	4	5	5	4	5	5	4	4	4	5	5	3	4	6	1	1	1	1
15	2	23	1	2	2	1	2	3	2	1	1	2	1	1	1	1	1	1	1	6	4	5	4	6	2	6	6	5	3	3	4	4	5	5	2	5	6	4	2	4	5	4	4	2	5	1	2	2	1
16	2	24	1	2	2	3	3	2	5	2	1	2	2	2	2	1	1	1	2	2	3	5	3	6	1	6	6	5	5	6	5	2	5	5	2	4	3	5	2	2	4	5	2	3	5	2	2	1	1
17	1	42	3	1	2	3	3	3	3	3	3	3	4	4	4	3	3	3	3	2	3	3	3	4	3	4	5	6	5	4	5	1	5	5	2	6	1	5	2	2	5	5	2	2	5	3	2	2	2
18	2	20	0.5	1	2	2	2	2	3	1	1	1	2	1	1	1	1	1	1	2	2	5	3	5	2	5	6	5	5	1	4	2	5	6	1	5	3	4	1	1	6	4	1	1	5	3	3	2	3
19	2	23	0.5	2	2	1	3	3	4	5	5	1	5	1	5	5	5	5	1	1	1	5	2	5	1	6	6	6	5	2	4	2	6	5	1	4	5	1	2	1	4	5	1	1	6	4	4	4	1
20	2	22	2	1	2	1	2	2	3	2	1	1	2	2	2	2	2	2	2	4	4	5	4	5	4	6	5	5	4	5	5	4	5	5	4	5	5	4	5	4	5	6	6	4	4	2	2	2	2
21	2	42	20	2	2	1	2	2	2	1	1	1	2	1	1	2	2	2	2	5	5	2	5	5	5	5	5	5	5	5	5	4	5	5	5	5	5	2	3	3	5	5	5	5	5	2	2	2	2
22	2	22	1	2	2	1	3	3	1	2	1	2	1	1	1	1	1	1	1	5	5	5	5	5	4	5	5	5	5	5	5	3	5	5	5	5	3	5	5	4	5	5	2	2	5	2	2	3	3
23	1	31	7	1	2	1	3	2	3	2	1	1	4	1	1	1	1	1	1	5	5	5	5	5	3	3	6	5	3	5	4	6	5	5	4	5	5	5	2	3	4	6	5	4	4	2	1	3	1
24	1	44	20	2	1	1	3	2	4	1	2	2	2	3	2	2	1	2	2	5	4	5	5	6	3	5	5	4	4	5	5	4	5	5	3	5	5	4	4	4	5	5	2	4	5	2	2	3	2
25	1	38	2	1	2	3	2	1	5	1	1	1	3	3	1	1	1	1	1	5	5	5	5	5	4	5	5	5	5	2	5	4	5	5	3	5	4	5	5	2	5	5	2	4	5	1	1	2	1
26	2	20	1	1	2	1	3	2	4	1	1	2	2	1	2	2	1	1	1	5	5	5	5	5	3	3	5	5	4	4	5	3	5	5	5	5	4	4	4	3	5	5	2	3	5	2	2	3	2
27	1	54	25	2	2	3	2	2	3	2	2	2	2	3	2	2	2	2	2	4	3	5	5	4	2	6	6	5	4	4	5	3	5	5	4	5	4	4	3	4	5	4	3	4	4	2	2	1	1
28	1	40	0.5	1	2	2	2	2	3	2	2	2	2	2	2	2	2	1	2	3	5	5	4	5	4	3	5	5	3	2	5	4	5	5	5	5	3	5	5	3	5	5	2	4	5	1	1	2	1
29	1	34	11	2	2	1	2	2	3	2	2	2	2	1	2	2	2	2	2	4	4	5	4	5	2	5	6	6	6	5	5	1	3	5	5	5	1	5	2	3	5	5	4	2	6	2	2	2	2
30	2	49	23	1	2	1	2	2	3	2	2	2	3	3	2	2	2	2	2	5	3	5	5	5	3	5	5	5	5	4	5	3	5	5	3	5	5	5	2	2	5	5	2	2	4	2	2	2	2
31	2	35	9	2	2	1	3	1	2	1	2	2	3	3	2	2	1	1	1	4	3	4	5	5	3	5	5	5	5	3	5	4	5	5	4	5	2	5	3	4	4	5	2	3	5	1	2	2	1
32	1	47	18	1	2	3	3	3	4	2	2	2	3	3	2	2	2	2	3	3	3	4	4	5	3	5	5	5	5	3	5	3	5	5	3	5	3	4	3	3	5	5	3	3	5	2	2	2	2
33	2	24	1	2	2	1	2	2	2	2	2	2	3	3	2	3	1	2	2	3	2	5	4	5	2	5	5	5	5	3	5	4	5	5	2	5	5	3	3	3	4	4	3	3	4	2	2	2	2
34	1	44	19	3	1	1	3	2	3	2	2	2	3	3	2	2	2	2	1	3	3	4	4	5	3	5	5	5	4	2	5	3	5	5	3	5	2	5	3	3	5	4	3	2	5	2	2	2	2
35	1	37	12	2	2	1	3	4	3	3	2	3	4	2	3	2	2	2	3	3	3	4	3	5	2	5	5	5	5	3	5	2	5	5	2	5	4	4	3	3	5	4	3	2	5	2	2	2	2
36	2	29	5	2	2	1	2	3	4	2	1	2	3	2	2	2	2	2	2	2	4	4	4	5	3	4	5	5	5	3	5	3	5	5	3	5	3	3	3	3	4	3	3	3	4	2	2	2	1
37	1	34	11	2	1	1	3	3	4	2	2	3	3	3	2	2	3	2	2	2	2	5	2	5	2	5	5	5	5	2	5	2	5	5	2	5	2	5	2	2	5	5	2	2	5	3	3	3	3
38	1	45	24	2	2	1	2	3	3	2	2	2	3	4	3	2	2	2	1	2	3	5	4	4	1	4	6	6	3	2	4	5	5	5	2	5	5	2	1	1	5	2	4	2	4	2	2	3	2
39	1	37	8	2	2	1	1	1	1	1	1	1	1	1	1	1	1	1	1	5	4	5	5	5	4	5	5	5	5	6	5	4	4	5	4	5	4	5	4	5	4	5	5	4	5	1	1	2	1
40	1	48	14	2	2	3	2	2	2	2	2	2	2	2	2	2	2	2	2	5	5	3	5	5	4	4	4	5	4	5	5	4	5	5	5	5	4	4	4	4	5	5	4	4	5	1	1	2	1
41	2	30	7	2	2	1	2	1	5	1	1	1	2	2	1	1	1	1	1	5	3	4	4	4	5	4	6	5	5	5	6	5	5	4	2	4	4	4	4	4	5	5	5	5	4	1	1	1	1
42	2	34	12	2	2	1	2	2	4	2	2	2	2	2	2	2	2	2	2	5	4	4	6	5	3	4	5	5	4	5	5	3	5	4	5	5	4	4	3	5	5	4	4	4	5	2	3	2	2
43	2	25	1	2	2	1	2	2	2	2	1	1	3	1	3	3	1	2	1	5	4	5	5	4	3	4	5	5	4	4	5	5	5	5	4	5	5	4	4	3	4	4	4	5	4	3	2	2	1
44	2	43	22	1	2	3	1	2	2	1	1	2	2	2	1	1	1	1	1	4	4	5	3	5	3	3	5	5	4	4	5	4	5	4	4	5	4	5	4	5	5	5	4	4	5	1	1	2	1
45	1	50	24	2	2	3	2	2	1	1	1	2	3	2	2	2	2	2	2	4	4	3	4	4	4	4	5	5	5	4	5	3	5	5	4	5	4	4	4	3	5	4	3	3	5	1	2	2	1
46	1	47	23	2	2	1	3	3	4	2	2	2	3	1	2	1	2	1	2	3	3	4	5	5	3	5	5	5	5	5	5	2	4	5	5	5	5	5	3	3	4	5	2	2	5	2	1	1	1
47	1	50	24	1	2	2	2	2	3	2	2	2	2	2	2	2	2	2	2	4	4	5	4	5	2	5	5	5	5	4	4	3	5	5	3	5	3	5	3	4	4	4	3	3	4	1	1	1	1
48	2	26	1	2	2	2	3	2	4	1	1	2	2	2	1	1	1	1	2	4	4	4	4	4	4	4	5	5	5	4	5	2	5	5	2	5	5	3	3	3	4	4	3	3	4	2	2	2	1
49	2	25	3	2	2	1	3	2	3	2	2	3	2	3	2	2	2	1	2	5	4	5	4	4	2	4	5	5	4	4	5	4	5	5	2	5	4	3	3	2	5	5	2	3	4	2	2	2	2
50	1	45	16	1	2	3	2	2	2	2	2	3	2	2	3	2	2	2	2	3	3	5	4	5	3	4	5	5	4	2	5	3	5	5	3	4	4	4	3	4	4	4	3	3	4	2	3	2	2
51	1	42	10	1	2	1	3	3	4	5	5	3	3	3	5	5	5	5	2	4	4	3	4	4	4	5	5	5	5	2	5	2	5	5	2	5	2	5	3	3	4	4	3	3	5	2	2	2	2
52	2	24	1	2	2	1	3	2	5	5	5	1	3	3	5	5	5	5	1	5	3	4	3	5	2	3	5	5	3	3	5	5	5	4	3	5	4	5	2	3	5	5	2	2	5	2	3	2	2
53	1	40	18	2	1	1	3	2	5	2	2	3	2	2	2	1	3	2	1	2	2	5	4	5	3	5	5	6	3	3	6	4	6	2	3	4	4	3	2	4	4	3	2	4	3	2	2	1	1
54	1	45	18	1	2	1	3	3	2	5	6	1	2	4	6	6	6	6	2	3	3	4	3	5	2	5	5	5	5	2	5	3	4	5	2	5	4	4	2	5	3	3	2	2	5	2	2	2	2
55	2	30	8	2	2	1	3	5	2	2	2	2	4	2	3	2	2	2	5	2	2	5	2	5	2	5	5	5	5	2	4	4	5	5	2	5	4	4	2	2	5	4	2	2	5	2	3	2	2
56	1	46	13	2	2	3	3	3	4	3	3	3	3	4	2	2	2	2	2	2	2	5	2	6	2	5	4	5	5	2	6	3	4	4	2	5	3	5	2	2	4	4	2	2	5	2	2	2	2
57	1	46	10	1	2	3	2	3	4	2	2	2	4	3	2	2	2	3	2	3	2	4	3	5	2	4	5	5	4	3	4	3	5	5	2	5	2	4	2	3	4	4	2	3	4	2	2	2	2
58	2	38	19	2	2	1	3	3	3	2	2	2	4	2	3	2	4	4	3	2	2	5	2	5	2	5	5	5	5	2	4	2	5	5	2	5	2	2	2	2	3	4	3	2	4	4	4	2	2
59	1	34	9	2	2	3	2	2	1	1	1	2	2	3	2	2	1	1	3	4	4	4	4	5	4	5	4	5	6	5	6	4	4	5	5	4	4	6	4	5	4	5	4	4	4	2	2	2	1
60	1	39	13	2	2	1	2	3	3	2	2	3	3	2	2	2	1	2	2	5	4	4	5	5	3	6	5	5	4	5	5	3	4	5	3	4	5	4	3	3	5	5	4	3	4	2	2	2	1
61	1	47	24	1	1	3	3	2	3	2	2	1	2	2	2	2	2	3	3	5	5	4	6	5	2	4	5	5	4	3	4	3	4	5	3	5	5	4	3	5	4	4	3	4	4	2	2	2	2
62	2	39	3	2	2	2	2	2	3	6	6	2	2	2	6	6	6	6	1	5	4	4	4	5	4	5	5	5	4	4	4	3	5	5	3	4	4	4	2	4	4	4	3	3	5	2	2	2	1
63	1	38	12	1	2	3	5	5	4	6	6	1	1	3	6	6	6	6	2	4	4	4	5	5	2	5	5	5	5	5	5	5	4	4	3	5	3	4	3	3	4	4	3	3	4	2	3	3	2
64	2	28	4	2	2	3	2	1	4	2	1	2	3	3	2	3	2	1	2	3	3	5	5	4	3	4	5	6	4	4	5	3	3	5	3	5	5	4	3	4	4	5	2	3	5	2	2	2	2
65	2	33	6	1	2	3	3	4	2	1	1	2	3	1	1	1	1	1	4	3	2	5	5	5	2	5	5	5	3	5	5	2	4	5	3	4	3	4	2	3	5	5	3	3	5	3	3	3	3
66	2	41	9	2	2	1	3	3	3	6	6	3	4	3	6	6	6	6	3	4	3	4	4	5	3	4	5	5	3	4	4	3	5	4	3	5	4	3	3	4	4	4	3	3	4	2	2	2	1
67	2	26	4	2	2	1	3	3	3	2	3	3	3	2	2	2	2	2	2	3	3	4	4	5	3	4	5	5	5	3	4	3	4	5	2	5	3	5	2	3	5	5	3	3	4	1	2	2	1
68	2	24	1	2	2	3	3	2	2	6	6	2	2	2	6	6	6	6	2	3	3	4	3	4	3	4	4	5	5	4	5	4	5	5	3	5	3	5	2	2	5	5	2	2	5	2	2	2	1
69	2	30	8	2	2	1	3	3	3	1	1	2	3	2	1	2	1	1	2	3	3	5	4	5	3	4	5	5	5	5	4	2	4	5	3	5	3	4	2	2	4	5	2	2	5	2	2	2	2
70	2	24	0.5	2	2	3	3	3	4	2	2	1	2	1	1	1	2	2	2	3	3	3	4	4	3	3	5	4	4	5	5	2	5	5	2	5	2	4	3	3	4	4	3	3	4	2	2	3	2
71	1	44	1	1	2	3	3	3	5	2	2	1	4	2	3	2	2	2	3	3	2	5	4	3	2	4	5	5	4	2	5	2	5	5	2	5	4	3	2	4	3	4	3	3	4	2	3	2	2
72	1	31	10	2	2	1	3	3	3	6	6	3	3	4	6	6	6	6	2	2	3	4	3	4	3	4	5	5	4	2	5	2	4	5	2	5	2	5	2	2	5	5	2	2	5	3	3	3	3
73	2	26	2	2	2	3	3	1	2	2	2	2	3	3	1	3	1	2	3	2	2	5	2	4	2	5	5	4	4	3	5	3	5	5	3	5	3	1	2	2	4	3	1	2	5	2	2	2	2
74	2	24	1	2	2	1	2	3	3	2	2	1	3	2	3	1	2	1	4	3	2	5	2	3	1	3	5	5	2	2	4	4	6	5	2	5	5	3	2	2	3	4	2	2	4	2	3	1	1
75	2	25	1	1	2	3	1	1	1	1	1	1	1	1	1	1	1	1	1	5	5	4	5	4	5	4	5	5	4	5	5	5	5	4	5	4	4	4	4	4	4	4	5	4	4	1	2	1	1
76	2	25	0.7	2	2	1	2	2	2	1	1	1	2	2	1	3	1	2	2	4	5	4	4	4	4	4	5	5	6	5	4	5	5	5	4	4	4	4	4	4	4	4	4	4	4	1	1	2	1
77	2	29	6	3	2	1	3	4	3	2	2	2	4	1	2	2	2	2	1	4	3	5	4	5	2	4	5	4	4	4	5	4	4	4	5	5	5	5	2	5	5	4	5	3	4	2	3	2	2
78	1	38	13	1	2	1	3	2	2	1	2	2	2	2	1	2	1	1	2	5	5	2	6	5	2	4	5	5	5	2	4	2	4	5	2	4	2	5	6	5	5	5	5	6	2	2	2	1	1
79	2	28	5	1	2	3	2	4	2	6	6	2	4	2	6	6	6	5	3	4	4	4	5	5	3	5	5	4	4	5	5	5	4	4	3	5	5	4	2	3	4	5	3	3	5	2	1	1	1
80	1	43	15	2	2	3	2	2	4	1	1	2	3	3	2	2	2	2	1	4	3	5	4	4	3	3	4	5	5	4	4	4	5	5	3	5	4	5	3	4	5	4	4	3	5	2	2	2	1
81	2	24	1.5	2	2	1	2	2	3	1	2	3	3	2	1	1	2	2	1	5	3	5	5	5	2	5	5	5	5	5	5	2	5	5	3	2	2	5	2	4	4	4	5	2	4	2	2	2	1
82	2	23	0.75	2	2	1	3	2	4	2	1	2	2	2	2	1	1	2	1	3	4	3	4	4	3	3	5	4	3	5	5	5	5	4	5	5	4	4	3	4	3	4	4	4	4	2	2	3	2
83	1	32	10	2	2	1	3	2	1	2	1	1	1	2	1	2	1	2	1	3	3	4	4	4	4	4	5	5	4	4	5	4	4	4	3	5	4	5	3	3	6	5	2	4	3	2	1	2	1
84	1	44	20	1	2	3	3	3	4	1	1	2	3	3	1	2	1	1	2	4	4	5	4	4	3	4	4	5	4	3	5	4	4	5	4	5	4	4	3	3	4	4	3	3	4	2	2	2	2
85	2	42	15	2	2	1	3	2	4	2	2	2	3	3	2	2	2	2	2	4	5	5	5	4	3	4	4	5	3	4	5	4	5	4	4	5	2	5	3	3	3	3	3	3	4	2	3	2	1
86	2	41	18	2	2	1	3	3	2	2	2	3	3	3	2	2	2	3	2	3	3	5	4	4	3	4	5	5	4	4	4	3	5	5	3	4	3	4	3	3	4	4	3	3	4	2	2	2	2
87	2	43	19	2	2	1	3	2	3	2	2	3	3	3	2	2	2	2	2	3	4	4	3	4	3	5	5	4	4	2	4	3	5	5	3	5	3	4	3	3	4	4	3	3	4	2	2	2	1
88	2	23	4	1	2	1	2	1	2	1	1	1	2	2	1	1	2	1	1	3	2	4	4	4	3	5	5	5	4	4	4	2	4	5	3	5	3	4	3	4	4	4	3	2	4	2	2	3	1
89	1	32	6	1	2	1	2	3	4	5	6	6	2	4	6	6	6	6	2	3	3	4	3	5	3	4	5	5	3	4	4	3	4	5	2	4	4	4	3	3	5	5	2	2	4	2	2	2	1
90	2	22	0.5	2	2	1	4	3	5	5	4	2	3	2	5	5	4	5	2	5	2	5	3	4	3	5	5	4	5	5	4	2	5	5	2	5	3	3	2	3	3	3	2	2	5	1	1	3	2
91	2	22	8	2	2	1	3	2	3	2	2	2	2	2	2	2	2	2	2	3	3	4	3	5	3	5	5	5	5	2	4	3	4	4	2	5	2	4	3	3	4	4	3	3	4	2	2	2	2
92	1	49	17	1	2	3	2	2	2	2	2	2	3	3	2	3	2	3	2	3	2	5	4	4	2	4	5	5	3	3	4	2	4	5	2	5	4	4	3	4	4	4	3	2	4	2	4	2	1
93	2	23	0.5	2	2	1	4	3	2	5	5	2	4	2	4	5	4	5	3	4	3	5	5	6	3	2	5	4	4	4	5	1	4	4	2	4	2	2	4	2	5	5	3	2	3	2	2	3	1
94	2	21	8	1	2	1	3	2	2	1	1	3	4	4	1	1	2	1	3	2	3	5	2	4	2	5	5	4	4	2	4	2	5	5	3	5	2	5	1	4	6	4	1	2	6	2	3	4	3
95	2	28	4	2	2	1	3	3	2	3	2	2	3	2	3	2	2	1	3	3	2	5	4	4	2	4	5	4	4	2	5	2	4	5	2	5	3	4	2	2	4	4	2	2	4	3	4	2	1
96	2	25	2	2	2	3	2	2	4	2	2	2	3	2	2	2	1	2	1	4	5	4	4	4	5	4	5	4	4	4	5	4	4	4	4	5	4	4	4	3	5	4	2	5	5	2	2	2	1
97	2	28	4	2	2	1	2	3	4	6	6	1	3	1	6	6	6	6	2	3	4	4	6	4	4	4	5	4	4	4	4	3	5	5	5	4	5	4	3	3	5	5	4	4	4	2	2	1	1
98	2	22	2	1	2	1	2	2	2	2	2	2	3	2	2	2	1	1	1	3	5	4	5	4	4	4	4	5	4	4	4	5	4	5	4	5	4	4	3	3	4	4	4	4	4	2	3	3	2
99	2	25	1	2	2	3	2	2	4	2	1	1	3	3	3	2	3	1	3	5	5	4	5	5	3	4	5	5	4	4	4	4	4	4	4	4	4	3	2	4	4	4	4	4	4	2	2	2	1
100	1	48	21	1	2	3	2	2	2	2	2	2	2	2	2	2	2	2	2	3	4	5	4	3	4	3	5	5	5	4	5	4	4	4	4	5	2	5	4	3	5	4	3	4	4	2	2	1	1
101	2	27	3	2	2	3	4	1	1	2	1	1	5	2	4	2	2	2	3	5	5	2	5	6	4	5	4	5	5	4	4	1	4	4	5	4	4	4	4	3	3	3	4	3	4	3	3	3	2
102	2	22	1	2	2	1	2	2	2	6	6	2	1	1	6	6	6	6	1	4	4	3	4	4	4	3	4	4	4	4	4	4	5	5	4	5	2	4	3	3	5	5	3	4	4	2	2	2	2
103	2	46	15	2	2	3	3	3	3	2	3	3	3	3	2	3	2	3	2	4	3	5	4	4	3	5	5	4	4	4	4	3	4	5	3	5	3	4	3	3	4	4	3	3	4	2	3	2	2
104	2	39	16	2	2	2	3	3	1	1	1	1	2	2	3	1	3	2	3	5	5	2	5	5	4	4	4	4	4	3	5	3	4	4	3	5	3	4	3	3	4	3	3	3	4	2	1	2	1
105	1	28	6	2	2	3	2	2	2	6	6	2	2	2	6	6	6	6	1	2	2	3	4	5	4	5	5	5	4	4	4	4	4	4	3	4	3	4	3	4	4	4	3	3	4	1	3	3	2
106	2	26	6	1	2	1	3	3	2	4	4	2	4	2	4	4	4	5	2	3	4	4	5	4	3	3	4	4	3	4	4	2	5	5	4	5	3	4	2	3	4	5	3	4	4	1	2	2	1
107	2	26	4	2	2	1	2	2	2	4	5	1	2	1	5	5	4	5	2	2	2	5	2	5	2	5	5	4	4	5	5	4	4	4	3	4	3	4	3	3	4	5	4	3	4	1	2	4	1
108	1	45	24	1	2	3	2	2	3	4	5	2	3	2	5	5	5	5	3	3	2	5	3	5	2	5	5	4	5	4	5	4	4	4	3	4	4	4	2	2	5	4	2	3	4	2	3	2	1
109	2	24	8	2	2	1	3	2	2	5	5	2	2	3	5	5	5	5	2	3	3	3	4	4	2	5	5	5	4	3	5	3	4	4	3	4	4	4	3	3	4	4	3	3	4	2	2	3	2
110	1	42	12	1	2	3	2	3	4	2	2	2	2	2	2	2	2	2	2	3	3	4	4	4	3	4	5	5	3	3	4	4	4	4	3	5	3	3	3	3	4	3	3	3	3	2	2	2	1
111	1	34	12	1	1	2	2	2	2	2	2	2	4	3	2	1	3	1	1	3	2	5	3	4	3	4	4	5	5	3	3	1	5	5	2	5	2	4	2	2	5	5	2	2	5	2	3	3	2
112	1	36	12	1	2	3	2	2	2	2	2	2	3	3	2	3	2	3	3	3	2	4	4	4	2	4	5	5	4	3	4	2	5	4	2	4	3	4	2	3	4	4	2	2	5	2	2	2	2
113	2	27	1	2	2	1	3	3	3	3	3	3	4	3	3	3	2	3	4	2	2	4	3	3	2	5	5	5	4	2	5	3	4	5	3	4	3	4	3	3	4	2	2	2	3	2	3	3	2
114	1	28	1	2	2	1	2	3	2	2	1	2	5	3	5	2	1	1	5	4	3	5	4	6	3	4	5	4	4	4	3	3	4	4	4	4	4	6	3	4	3	4	5	3	4	2	4	2	2
115	1	41	6	1	2	3	2	2	2	2	2	2	4	2	3	3	2	2	4	3	4	4	5	5	4	4	5	4	4	4	4	4	4	4	4	4	4	4	4	4	4	4	4	4	2	2	2	2	2
116	1	43	9	1	2	3	3	3	2	2	3	2	2	3	2	2	1	2	2	4	4	5	5	5	4	4	4	5	5	3	4	3	4	4	3	4	4	3	3	3	4	4	4	4	4	2	1	1	1
117	2	37	1	1	2	3	4	4	4	3	3	4	4	4	3	2	3	3	4	4	4	3	4	4	3	4	4	5	4	3	4	3	4	4	3	5	3	5	3	5	6	5	3	3	5	1	2	1	1
118	2	41	11	1	2	1	3	3	4	2	1	3	4	3	3	2	2	2	2	4	4	4	5	5	4	3	5	4	4	4	4	3	4	4	4	4	3	4	3	3	4	5	3	4	4	1	2	2	1
119	2	30	7.5	2	2	1	3	2	2	2	1	1	4	2	3	2	2	1	4	4	4	5	4	4	3	4	4	4	4	4	4	5	5	5	3	4	4	4	2	2	5	5	2	2	5	3	3	3	3
120	2	33	3	1	2	1	3	2	3	2	2	3	4	2	3	3	2	2	3	4	3	4	4	5	2	4	4	4	4	4	4	3	4	5	4	4	4	4	3	3	5	5	4	3	4	2	2	2	1
121	2	37	16	2	2	1	3	3	3	2	3	2	3	2	1	1	1	1	1	3	3	4	6	5	4	5	5	4	3	5	4	3	4	4	3	4	3	4	3	3	4	4	3	3	4	2	3	2	2
122	1	33	12	2	2	1	2	3	4	2	2	2	4	3	3	2	2	2	3	5	6	4	4	5	3	4	4	4	4	3	5	3	4	4	3	4	3	4	3	3	4	4	3	3	4	2	2	2	2
123	1	40	18	2	2	1	3	3	2	1	1	3	3	2	3	2	3	1	3	4	3	5	3	4	2	5	5	5	4	5	4	2	4	4	3	4	4	4	2	5	3	4	3	3	5	2	2	2	1
124	2	27	1	2	2	1	2	2	2	1	2	2	3	2	2	3	1	2	1	3	4	4	4	4	3	4	5	4	3	4	4	4	4	4	3	5	5	3	3	3	4	3	4	4	4	2	2	2	1
125	2	29	6	2	2	1	2	2	5	2	3	2	3	2	2	2	2	1	2	4	4	4	5	4	4	3	4	5	3	3	4	4	4	4	3	5	5	3	4	3	4	3	3	2	4	2	1	1	1
126	1	36	12	1	2	1	3	2	4	2	1	2	3	2	2	2	2	2	2	3	3	4	4	5	3	4	4	4	4	3	4	3	5	4	3	4	4	4	3	3	4	4	3	2	4	2	2	2	1
127	2	31	9	2	2	1	2	3	2	2	1	3	3	2	3	2	3	2	2	3	3	4	5	4	3	4	4	4	4	3	4	2	4	5	3	5	4	4	3	3	3	4	3	3	4	1	2	1	1
128	1	30	2	2	2	1	3	3	3	3	3	3	2	2	2	2	2	2	3	3	4	3	4	5	2	5	5	4	3	3	4	4	4	4	4	4	3	3	3	4	4	3	3	4	3	2	1	1	1
129	1	38	16	2	2	3	2	2	2	2	2	1	3	3	2	2	2	2	3	3	3	4	3	4	3	4	4	4	4	3	4	3	5	5	3	4	3	4	3	3	4	4	3	3	4	1	2	2	1
130	2	26	3	2	2	1	3	2	4	2	2	2	3	2	2	2	2	2	2	3	3	4	3	4	3	5	5	4	4	4	5	2	4	4	3	4	3	3	2	3	4	5	3	3	4	2	2	2	1
131	1	47	25	1	2	3	3	3	3	3	3	3	3	3	3	3	3	3	2	2	2	5	2	5	2	5	5	4	4	3	4	3	4	4	3	4	3	4	3	3	4	4	3	3	4	2	2	2	2
132	2	35	12	2	2	1	2	2	2	2	2	2	2	2	3	2	2	1	2	3	2	5	3	3	2	2	4	4	4	4	4	2	5	5	4	5	2	3	2	2	4	4	2	3	4	2	2	1	1
133	1	39	15	2	2	1	3	3	3	2	2	1	3	3	2	2	2	3	3	3	2	4	3	4	2	4	5	5	5	3	4	2	4	4	2	4	2	3	3	2	3	3	3	3	3	3	3	2	2
134	2	27	5	2	2	1	3	3	3	2	2	3	4	4	2	2	2	2	3	2	2	4	2	4	2	4	5	5	5	2	4	2	4	4	2	4	3	4	2	2	4	4	2	2	4	3	3	3	3
135	2	22	0.8	2	2	1	4	2	2	2	2	2	5	1	2	1	1	1	1	6	6	1	6	4	6	6	6	1	1	6	5	2	5	5	4	3	6	6	6	6	1	1	6	6	1	1	1	1	1
136	1	50	20	1	2	3	2	1	3	1	2	1	2	2	1	2	1	2	1	5	4	4	5	5	4	4	4	4	4	5	4	4	4	4	4	4	5	4	4	4	4	5	4	4	4	2	2	2	1
137	2	24	8	1	2	1	3	2	2	2	1	3	2	2	2	2	2	1	1	4	4	4	5	4	4	4	4	5	4	4	4	5	4	4	4	4	3	4	4	4	4	4	4	4	4	2	2	2	1
138	2	24	4	1	2	1	3	3	2	4	4	1	1	1	4	4	4	4	1	3	4	3	5	4	5	5	5	4	4	4	4	3	4	4	3	4	3	4	3	3	4	4	6	6	5	1	2	2	2
139	1	37	1	2	2	1	2	3	3	5	4	3	4	3	5	5	5	4	3	4	4	4	4	4	3	4	4	4	4	5	4	4	4	5	5	4	4	4	3	4	3	5	3	4	5	2	2	2	2
140	2	40	12	2	2	1	2	3	2	2	1	3	2	2	2	3	2	3	2	4	5	4	5	5	4	4	4	4	4	4	4	4	4	4	3	4	4	4	3	4	4	4	4	3	4	1	2	2	2
141	1	43	22	2	2	1	3	2	3	3	2	2	3	3	2	2	2	3	3	4	4	3	5	4	3	4	5	5	4	4	5	4	3	4	3	3	4	5	2	4	4	4	4	5	4	2	2	1	1
142	1	43	23	2	2	1	3	2	3	2	2	3	2	2	3	2	2	2	2	4	3	4	4	3	3	5	5	4	4	5	4	3	4	5	4	4	4	4	3	4	4	4	4	3	4	2	2	1	1
143	1	53	23	1	2	3	2	3	4	1	2	2	3	2	3	1	1	2	3	4	4	2	5	4	4	5	5	5	3	4	3	4	4	4	3	4	4	4	3	3	4	5	3	4	4	2	2	3	2
144	2	41	17	2	2	1	2	3	4	2	3	2	3	3	3	2	2	2	3	4	4	4	4	4	4	5	5	4	3	4	4	4	4	4	4	4	4	3	3	3	4	3	3	4	4	3	3	3	1
145	1	40	19	2	2	1	3	3	5	2	2	2	3	2	3	2	2	2	2	4	4	4	4	4	3	4	5	4	3	3	4	4	4	4	4	4	4	3	3	3	4	4	4	3	4	2	2	2	2
146	2	31	9	2	2	1	3	3	3	2	2	3	3	3	3	3	2	3	3	4	4	3	4	4	3	4	5	4	4	4	4	3	4	4	4	4	4	4	3	3	4	4	3	3	4	3	3	2	2
147	2	21	0.5	1	2	1	3	3	3	2	2	2	3	2	2	2	2	2	2	3	3	4	3	3	4	4	5	4	4	4	4	4	4	5	4	4	4	2	4	3	3	4	3	4	5	2	2	3	3
148	2	27	1	2	2	1	2	2	2	6	6	2	2	2	6	6	6	6	2	3	4	4	5	4	3	4	5	4	4	3	4	4	4	3	4	5	2	5	3	2	4	4	3	3	4	1	1	2	1
149	2	20	8	1	2	1	3	3	4	2	2	2	2	2	2	2	2	2	2	3	3	4	4	4	4	4	4	5	5	3	4	3	4	4	3	4	3	4	3	3	4	4	3	3	4	2	2	2	2
150	2	24	1	2	2	3	3	3	3	2	2	2	4	2	2	3	2	2	4	3	3	3	4	4	3	4	4	4	4	4	5	4	4	4	4	4	3	4	4	2	4	4	2	2	5	2	2	2	2
151	1	42	23	3	2	1	3	3	3	2	2	2	3	3	3	3	2	2	2	3	3	4	3	4	3	4	4	4	4	4	4	3	5	4	3	4	3	3	2	4	5	4	2	2	5	3	3	2	2
152	1	40	17	2	2	1	3	3	2	6	6	2	2	2	6	6	6	6	2	2	3	5	3	4	3	3	5	4	4	3	4	3	4	4	3	4	3	4	3	3	4	4	3	3	4	3	3	3	3
153	2	24	0.5	2	2	1	3	3	3	3	2	2	3	2	2	2	2	2	2	3	3	4	3	4	4	3	4	5	3	4	4	3	4	4	3	4	4	4	2	2	4	4	2	3	5	1	2	2	2
154	2	22	0.6	2	2	1	4	3	5	5	5	2	5	5	5	4	4	5	1	2	2	5	6	1	2	4	6	5	2	2	3	5	5	5	3	4	5	4	1	1	6	4	2	3	4	1	2	2	1
155	2	50	25	1	1	3	3	3	4	3	2	2	2	3	3	2	2	3	3	3	3	5	3	4	3	4	5	4	3	3	4	3	4	4	3	4	3	4	3	3	3	4	3	3	4	3	3	3	2
156	2	29	4	2	2	1	3	3	3	6	6	3	3	1	6	6	6	6	1	3	3	4	4	5	2	5	4	5	4	3	4	3	3	4	3	4	3	4	3	3	3	3	3	3	3	2	2	2	1
157	2	23	1	2	2	1	2	2	4	2	1	2	2	2	2	2	1	1	1	3	2	4	3	4	3	3	4	4	4	3	4	4	4	4	3	5	4	3	2	2	4	4	2	3	4	2	2	2	1
158	2	26	8	2	2	1	2	2	4	2	2	2	3	3	2	3	2	1	1	3	2	4	3	4	2	4	4	4	4	2	4	3	5	4	3	4	3	4	2	2	4	4	2	3	4	2	3	3	2
159	2	24	1	2	2	1	3	4	3	3	2	3	3	3	4	3	3	3	2	2	1	4	3	3	1	4	4	4	3	3	3	4	5	5	2	5	2	3	2	3	4	5	3	3	4	1	3	3	2
160	2	28	5.4	2	2	1	2	3	2	5	4	2	4	3	4	5	5	4	5	1	1	5	4	6	1	5	5	5	4	2	1	1	4	4	3	4	4	3	1	1	3	3	1	1	5	2	2	2	2
161	2	26	3	2	2	1	3	2	3	2	1	3	2	2	2	2	1	1	3	4	5	3	5	4	4	4	4	4	4	4	4	3	4	4	4	4	3	4	4	4	4	4	4	4	4	2	4	2	2
162	1	40	19	3	1	1	3	3	5	3	2	2	2	3	2	2	2	2	2	4	4	5	4	4	4	3	4	4	4	3	4	4	4	4	4	4	4	5	4	4	4	5	3	4	3	2	2	2	2
163	1	53	25	2	2	2	3	3	3	2	2	2	2	2	2	2	2	2	3	4	4	4	5	4	4	3	4	4	3	5	5	5	3	4	4	4	4	4	3	4	4	4	3	3	4	2	2	2	1
164	2	25	1	2	2	1	2	3	2	2	2	2	2	2	2	2	2	2	2	4	3	4	4	4	3	4	4	4	2	5	4	5	4	4	5	4	3	4	4	4	4	4	3	4	4	2	1	1	1
165	2	29	4	2	2	1	3	3	4	2	2	2	4	4	2	2	2	1	3	4	4	4	4	4	3	4	4	4	4	4	4	3	4	4	4	4	4	4	3	4	4	4	4	3	4	2	2	2	1
166	2	26	1	2	2	1	2	2	1	1	1	1	2	1	2	1	1	1	2	5	5	4	6	5	3	4	4	5	3	4	4	2	3	3	3	4	5	2	3	5	2	5	3	3	5	1	2	1	1
167	2	25	2	2	2	1	3	2	2	4	4	2	2	2	4	4	3	3	1	4	4	4	4	4	3	4	4	4	4	4	4	4	4	4	4	4	3	4	3	4	4	4	3	4	4	1	2	2	1
168	1	37	6	1	2	4	2	2	3	4	4	1	3	2	4	4	5	5	3	4	4	4	5	4	3	4	4	4	4	4	4	3	4	4	4	4	3	4	3	4	4	4	3	3	4	2	2	2	2
169	2	28	4	2	2	1	2	3	2	4	4	1	5	2	4	4	4	3	3	3	4	3	4	4	3	4	4	5	4	4	4	4	3	4	4	4	4	4	3	4	4	4	3	4	4	2	1	1	1
170	2	30	2.5	1	2	3	2	2	2	4	4	2	4	3	4	4	3	4	5	3	4	4	4	5	3	4	4	4	3	4	4	4	3	4	5	4	4	3	5	3	3	4	3	3	4	2	2	2	2
171	2	21	1	1	2	1	2	2	2	4	4	2	2	2	4	4	4	5	2	4	4	3	4	4	3	4	4	4	4	4	4	4	4	4	4	4	4	3	4	4	3	3	4	4	3	3	2	2	2
172	1	29	4	2	2	1	2	2	1	4	4	1	2	1	4	4	4	4	1	4	4	3	4	4	4	4	4	4	4	4	4	3	4	4	3	4	3	4	3	3	4	4	3	4	4	2	2	2	1
173	1	42	21	2	2	1	2	2	2	2	2	2	2	3	2	2	2	2	2	3	4	4	4	4	3	4	4	4	3	3	4	4	4	4	3	4	4	4	3	3	4	4	3	4	4	1	1	2	1
174	1	35	13	2	2	1	3	4	4	3	3	3	3	3	3	3	3	2	3	3	3	4	4	4	3	4	4	4	4	4	4	3	4	4	4	4	4	3	3	3	4	4	3	3	4	2	2	2	2
175	1	50	21	2	2	2	3	3	3	2	3	2	2	4	2	3	3	3	3	3	3	4	4	3	3	4	4	4	4	4	4	4	4	4	3	5	3	3	4	3	4	3	3	3	4	2	3	2	2
176	2	48	20	2	2	1	2	3	3	4	4	3	3	3	4	4	4	3	3	3	3	4	4	3	3	3	4	5	5	3	4	3	4	4	3	4	4	4	3	4	4	3	3	3	4	3	2	2	2
177	2	45	24	2	2	1	3	3	3	4	4	2	3	3	4	4	5	5	3	3	3	4	3	4	3	4	4	4	4	4	4	3	4	4	3	4	4	4	3	3	4	4	3	3	4	2	2	2	2
178	2	27	4	2	2	1	2	2	3	2	3	2	3	3	3	3	2	2	3	3	3	4	3	4	3	4	4	4	4	3	4	3	4	4	3	4	4	3	4	4	4	4	3	3	4	2	2	2	2
179	2	25	1	2	2	3	3	3	4	2	2	2	2	2	3	2	1	2	1	3	3	4	4	4	3	4	4	4	4	2	4	3	4	4	2	4	4	4	3	3	5	4	3	3	5	2	2	2	2
180	1	51	18	2	2	1	3	3	2	2	2	2	3	2	2	2	2	2	3	3	3	4	4	4	3	4	4	4	4	3	4	3	4	4	3	4	3	4	3	3	4	4	3	3	4	2	2	2	1
181	1	28	0.5	2	2	1	3	2	3	2	2	3	2	2	2	2	2	2	2	4	3	4	3	4	3	4	4	4	4	3	4	3	4	4	3	4	3	4	3	3	4	4	3	3	4	2	2	2	1
182	2	27	5	2	2	1	3	3	3	2	3	2	3	2	3	3	2	2	3	3	3	4	3	4	3	4	4	4	4	3	4	4	4	4	3	4	3	4	3	3	4	4	3	3	4	2	2	2	2
183	1	39	2	1	2	3	2	2	5	2	3	2	3	3	3	3	3	1	2	2	2	3	3	4	4	4	3	3	3	4	5	3	4	4	4	5	4	4	2	2	4	4	4	4	4	2	2	2	2
184	2	35	8	1	2	3	4	4	4	4	4	4	4	4	4	4	4	4	4	3	3	4	3	4	3	4	4	4	4	3	4	3	4	4	3	4	3	4	3	3	4	4	3	3	4	2	2	2	2
185	2	25	0.5	2	2	1	3	3	3	2	2	2	2	2	2	2	2	2	3	3	3	4	3	4	3	4	4	4	4	3	4	3	4	4	3	4	3	4	3	3	4	4	3	3	4	2	2	2	2
186	2	23	0.5	2	2	1	3	4	3	3	2	3	3	3	2	2	2	2	2	4	3	4	3	4	3	4	4	4	3	3	4	3	4	4	3	4	4	4	3	3	3	4	3	3	4	2	2	3	2
187	2	23	1	2	2	1	3	3	2	2	1	2	2	2	2	2	2	1	2	3	2	5	4	4	3	4	5	4	3	3	4	3	4	4	4	3	4	3	3	3	3	4	3	3	4	1	2	2	2
188	2	23	3	1	2	1	3	2	2	2	3	4	5	2	2	2	2	3	5	3	3	4	3	4	3	4	4	4	4	3	4	3	4	4	3	4	3	4	3	3	4	4	3	3	4	3	2	2	2
189	2	28	0.5	2	2	1	3	3	3	2	2	2	3	4	2	2	2	2	2	4	3	4	3	4	2	3	4	4	3	4	4	3	4	4	4	4	3	3	3	3	4	4	3	3	4	4	4	4	2
190	2	23	1	2	2	1	3	2	2	2	2	3	3	3	3	2	3	3	3	3	3	4	3	4	3	4	4	4	4	3	4	3	4	4	3	4	3	4	3	3	4	4	2	2	5	2	3	3	2
191	2	22	1	2	2	3	5	5	5	5	5	5	5	5	5	5	5	5	5	1	1	2	1	6	1	6	6	2	2	5	5	3	4	1	6	4	3	3	2	2	4	4	1	1	6	1	1	1	1
192	2	22	0.5	2	2	1	5	3	3	4	3	2	3	3	4	4	2	2	3	2	2	4	4	4	1	4	4	4	5	2	4	1	4	4	2	4	3	3	2	2	4	4	2	2	4	3	3	3	3
193	2	26	2	2	2	1	4	5	4	1	4	4	5	5	4	2	5	1	5	4	1	4	3	4	2	4	4	4	4	4	4	3	4	4	2	4	4	1	1	1	4	1	1	1	4	4	4	4	4
194	2	34	10	2	2	1	3	3	3	2	2	2	4	2	3	3	5	2	4	2	2	3	3	3	1	2	5	5	3	4	2	5	5	3	3	5	4	2	1	2	2	4	2	1	3	3	3	2	2
195	1	42	12	1	2	2	3	2	2	1	1	1	3	1	2	1	3	3	3	5	5	2	5	4	3	4	4	3	4	5	4	3	4	4	5	4	4	5	5	3	5	5	3	3	4	1	2	2	1
196	1	45	20	2	2	1	2	2	4	1	1	1	2	1	2	2	1	1	3	5	5	2	5	5	4	2	4	5	1	4	4	6	4	1	6	4	5	3	4	3	4	3	4	5	4	1	1	1	1
197	2	22	0.5	2	2	1	2	3	3	2	2	2	2	3	2	2	2	2	2	4	4	4	3	4	4	4	4	4	5	3	3	4	4	4	4	4	4	4	4	4	4	4	4	4	4	1	2	2	1
198	1	45	23	3	2	1	2	3	5	2	2	2	2	2	2	2	2	2	2	4	4	4	5	4	4	4	3	3	4	3	4	3	4	4	4	5	4	3	3	4	4	4	4	4	4	2	2	2	2
199	1	47	25	3	1	3	3	3	2	2	2	2	3	2	3	2	3	2	3	4	3	4	4	4	4	3	4	4	3	4	5	5	2	4	4	4	4	3	3	4	3	3	4	4	3	2	2	2	2
200	2	33	1	1	2	1	3	4	3	2	1	4	3	2	2	2	2	1	2	4	4	4	4	3	3	3	4	4	4	4	4	3	4	4	3	4	4	3	3	4	4	4	3	3	4	2	2	2	1
201	1	47	24	1	2	3	2	4	1	3	1	1	3	1	2	2	2	2	3	4	3	4	4	3	3	4	4	4	4	3	4	3	4	4	3	4	3	4	3	3	4	4	3	3	4	2	2	2	2
202	1	45	20	2	2	1	2	2	3	2	3	2	2	2	2	2	2	2	2	4	3	4	4	3	2	5	4	4	4	3	4	3	4	4	3	4	3	4	3	3	4	4	3	3	4	3	2	2	1
203	2	28	2	2	2	1	3	2	2	2	2	3	3	3	3	2	2	2	3	4	3	4	3	3	4	4	4	4	4	3	4	3	4	4	3	4	3	4	3	3	4	4	3	3	4	1	3	2	1
204	2	25	3	1	2	3	3	3	2	3	4	2	3	2	3	4	4	3	2	4	3	3	3	4	2	3	4	4	3	4	4	3	3	4	3	4	3	4	3	4	4	5	3	3	4	1	2	2	1
205	2	28	6	2	2	1	3	3	3	3	2	3	3	2	3	3	2	2	2	4	3	3	3	4	4	3	3	4	3	3	4	4	5	4	3	3	3	4	2	3	3	4	3	3	4	3	3	2	3
206	2	27	0.6	2	2	1	3	4	3	2	2	3	4	4	3	1	2	2	2	3	2	3	2	3	2	5	4	4	4	3	4	3	4	4	3	4	3	4	3	3	4	4	3	3	4	3	3	3	3
207	2	24	3	1	2	1	2	2	3	2	2	2	2	2	2	2	2	2	2	4	3	4	3	4	3	3	4	4	3	3	4	3	4	3	3	4	3	3	3	3	3	4	3	3	4	1	2	2	2
208	2	24	1.5	2	2	1	3	3	3	3	2	3	3	2	3	3	2	2	2	3	3	4	3	4	3	3	4	4	3	3	3	3	4	4	3	4	3	4	3	3	4	3	3	3	4	1	4	4	4
209	2	22	1	2	2	3	3	3	4	3	2	1	3	1	2	2	2	1	2	3	3	4	3	4	3	4	4	4	4	3	3	3	4	4	3	4	2	4	3	3	3	4	3	3	3	2	3	3	2
210	1	42	18	2	2	1	2	3	4	4	4	2	4	3	4	4	3	4	3	3	3	4	4	3	3	5	5	4	4	2	4	2	4	4	3	3	2	3	2	3	3	4	3	2	4	1	2	2	2
211	1	41	21	2	2	1	3	3	2	2	1	3	3	2	3	2	3	2	4	3	3	5	2	5	1	4	4	4	4	3	4	5	3	3	3	4	1	4	1	2	4	4	3	2	5	2	3	2	1
212	2	20	1	1	2	1	4	4	4	3	1	1	4	1	4	1	4	2	4	2	4	3	3	3	2	3	4	4	3	4	4	4	4	4	2	4	2	4	2	2	4	4	2	4	4	3	3	3	2
213	2	22	0.5	2	2	3	3	2	4	2	1	1	3	3	2	2	1	2	2	3	3	4	3	3	2	4	4	4	3	2	4	2	3	5	2	4	2	3	4	3	3	4	2	2	4	2	3	3	1
214	2	46	20	2	2	3	2	4	3	1	2	2	4	2	3	2	2	2	4	2	3	4	5	5	2	3	4	4	2	3	4	2	3	4	3	3	5	1	2	3	2	2	2	2	2	1	2	2	1
215	2	25	3.5	1	2	1	4	3	4	3	2	2	4	4	4	3	3	1	2	3	3	4	2	2	2	2	4	3	3	3	4	2	5	5	2	4	4	2	2	4	2	3	2	2	3	2	2	3	3
216	2	25	2	2	2	3	3	5	3	3	2	2	4	2	4	4	4	2	4	1	1	3	1	3	2	4	5	4	3	3	5	5	3	4	1	3	4	3	1	2	3	3	1	1	5	3	4	3	3
217	2	24	7	1	2	2	2	3	2	2	2	2	2	2	2	2	3	2	2	5	5	4	4	5	3	4	4	3	3	5	4	3	3	4	5	3	4	5	3	4	3	4	4	4	3	1	1	2	1
218	2	52	25	3	1	1	2	3	5	2	2	1	1	2	2	2	1	2	2	3	3	5	5	2	4	3	4	5	5	3	2	5	4	4	3	5	4	3	3	3	4	4	3	3	4	2	2	1	1
219	2	45	17	1	2	3	3	3	3	3	3	3	3	3	3	3	3	3	2	4	4	3	4	4	3	4	3	4	4	3	4	3	3	4	3	4	4	4	3	5	4	4	3	3	4	2	2	2	2
220	2	22	0.5	2	2	1	3	3	3	2	2	2	2	2	3	2	2	2	2	3	4	4	4	3	3	4	4	4	3	4	4	3	4	3	4	4	3	3	4	4	3	4	4	4	4	2	2	2	2
221	2	32	10	2	2	1	2	2	2	2	2	2	2	2	2	2	2	2	2	5	5	2	5	2	5	2	2	5	5	2	4	2	4	5	3	4	3	5	3	3	4	4	3	3	4	4	4	4	4
222	2	41	18	3	2	1	2	3	3	2	2	3	4	3	2	2	2	3	3	4	3	4	3	3	3	3	4	4	3	4	3	3	4	4	3	4	4	4	3	4	3	4	4	3	4	2	2	2	1
223	2	30	5	2	2	3	2	2	3	1	2	3	4	4	2	3	2	3	4	3	4	3	4	4	4	3	4	4	3	3	3	3	4	4	4	3	4	4	3	4	4	3	3	3	4	2	2	3	3
224	2	29	6	2	2	1	3	3	3	2	2	3	3	2	3	3	2	2	3	3	3	4	4	3	3	3	4	3	3	4	4	2	4	4	3	4	3	4	3	4	4	4	3	3	4	2	3	2	2
225	2	25	2	2	1	3	3	2	3	2	2	3	3	3	3	2	3	2	2	4	3	4	4	3	3	4	4	4	3	3	3	4	4	4	3	4	3	3	3	3	4	3	3	3	4	2	2	2	2
226	1	42	20	1	1	3	2	3	3	2	3	3	3	3	3	2	3	2	2	3	3	2	3	4	3	4	4	4	3	4	3	4	3	4	3	4	3	4	3	3	4	4	3	3	4	2	2	3	2
227	2	37	15	2	2	1	2	2	2	4	4	3	3	3	4	5	5	5	2	4	3	4	4	3	3	3	4	4	4	3	3	3	4	4	3	4	3	4	2	4	3	4	3	2	4	2	2	2	2
228	2	26	3	2	2	1	2	4	4	5	4	3	5	4	4	5	5	4	3	3	2	3	3	4	2	4	3	3	3	3	4	3	4	4	3	4	4	3	3	3	4	4	4	4	4	2	3	2	1
229	1	40	15	2	2	1	3	3	4	3	2	2	3	2	3	3	1	2	3	4	3	4	4	3	2	3	4	4	3	4	3	3	3	4	2	5	2	5	2	2	5	5	2	2	5	2	2	3	2
230	2	30	7	2	2	1	3	3	3	3	3	4	4	3	3	3	4	2	3	3	2	4	3	3	2	4	4	4	4	2	4	2	3	4	3	4	3	4	3	3	4	4	3	2	4	2	2	2	1
231	2	24	4	2	2	1	3	3	4	3	2	2	5	3	4	3	3	3	3	3	3	4	4	3	2	3	4	4	3	4	3	2	4	4	2	4	3	3	2	3	4	3	3	2	3	2	2	2	2
232	2	29	8	2	2	2	1	1	1	1	1	1	3	2	2	2	2	1	2	2	3	3	2	4	3	3	4	4	3	3	4	2	4	3	3	3	3	3	3	2	3	3	2	3	2	1	2	1	2
233	2	28	4	2	2	1	3	3	3	3	3	3	5	5	4	4	5	5	5	3	4	4	3	4	3	4	4	3	3	4	4	4	3	4	4	3	3	3	4	4	3	3	3	4	3	3	3	3	3
234	1	41	14	1	2	3	4	3	3	4	4	2	5	4	4	5	5	5	5	3	1	5	3	4	3	3	4	3	3	3	4	2	3	3	3	4	3	4	2	3	3	3	3	3	5	2	3	4	4
235	1	30	1	2	2	1	3	3	3	3	2	3	4	3	3	2	3	2	3	4	2	4	2	4	2	3	4	3	3	3	4	3	3	4	2	3	3	3	2	3	3	3	4	3	3	2	2	2	2
236	1	38	14	2	2	1	3	3	3	3	3	3	3	3	3	3	3	3	3	3	3	4	3	4	3	4	4	3	4	2	4	2	3	3	2	4	2	4	2	2	3	3	2	2	3	2	2	2	2
237	2	23	3	1	2	1	2	3	3	2	1	3	4	3	2	2	3	2	3	3	2	3	2	3	2	3	4	4	3	2	4	5	3	3	2	4	4	3	2	3	3	3	2	2	4	3	3	3	2
238	2	46	12	1	2	3	4	3	3	5	4	3	3	3	4	5	5	4	3	2	2	3	3	4	2	3	3	3	3	3	4	3	4	4	3	3	3	4	3	2	3	3	2	2	3	3	3	3	3
239	1	37	12	2	2	1	3	3	3	3	2	2	4	3	3	2	2	2	3	2	2	3	3	3	2	3	4	4	3	2	4	2	3	3	3	4	4	2	2	2	3	2	2	3	3	3	3	3	2
240	2	25	2	2	2	1	2	2	3	2	1	1	3	2	2	2	2	2	2	4	4	3	4	3	4	3	3	4	4	4	3	4	3	3	4	5	4	4	3	3	4	4	4	3	4	2	2	1	1
241	2	21	1	1	2	1	3	2	2	1	1	3	4	2	2	1	1	1	1	4	4	3	4	4	5	2	5	4	2	5	2	3	3	3	3	3	4	4	3	3	4	4	3	3	4	2	3	2	3
242	2	23	1	2	2	1	3	3	3	3	3	3	2	2	2	3	3	3	3	3	3	4	3	3	4	3	3	3	4	3	3	3	4	4	3	4	3	4	3	3	4	4	3	3	4	2	2	3	3
243	1	40	18	2	2	1	3	3	3	2	3	2	3	2	3	2	2	2	3	3	3	4	3	4	3	4	2	4	4	3	4	3	3	4	3	3	3	2	3	3	4	3	3	3	4	2	2	2	2
244	1	36	5	1	2	3	3	3	3	3	3	3	3	3	3	3	3	3	3	3	4	3	3	4	3	3	3	3	4	3	5	3	3	2	4	4	4	2	1	2	5	2	4	3	5	3	3	3	2
245	2	57	20	1	1	3	2	1	5	1	1	1	1	2	1	1	1	1	1	3	3	4	3	3	4	4	3	4	3	2	4	3	4	3	3	3	3	3	2	3	3	3	3	4	2	1	1	1	1
246	1	38	13	2	2	1	4	4	3	3	2	3	4	3	3	2	2	2	2	4	3	4	3	4	2	3	4	4	3	3	3	3	3	3	3	3	2	3	2	3	3	4	3	3	4	3	3	3	2
247	1	34	5	2	2	2	3	3	4	3	4	3	3	4	3	4	3	4	4	3	3	3	3	3	3	3	4	3	4	2	4	3	3	4	2	3	3	4	3	3	4	3	2	2	4	3	3	3	3
248	2	26	3	2	2	3	3	2	1	2	1	2	3	2	2	2	1	2	2	3	3	3	4	3	3	2	4	4	3	3	4	3	3	3	4	3	3	3	2	3	3	2	3	2	4	2	2	2	2
249	2	34	10	2	2	1	3	3	3	2	2	2	4	2	3	2	2	1	3	3	2	3	3	3	2	2	3	4	3	4	3	2	4	3	2	4	4	4	2	3	4	3	2	2	4	2	2	2	3
250	1	38	15	1	2	3	4	4	4	3	3	3	3	3	3	3	3	3	3	4	4	3	4	3	4	3	4	4	4	4	3	4	3	3	4	3	4	3	4	4	4	3	4	4	3	3	3	3	3
251	2	35	15	2	1	1	3	3	3	3	3	3	3	3	4	4	4	4	4	2	2	5	3	3	4	3	3	2	2	4	3	4	3	4	3	5	2	5	3	3	5	5	2	3	4	1	2	2	2
252	2	32	9	3	1	1	3	2	3	4	5	2	2	2	5	5	4	4	3	4	4	2	4	4	4	3	3	3	2	4	4	4	3	3	3	3	3	3	3	4	3	4	4	3	3	2	2	3	3
253	1	38	3	2	2	2	3	2	4	5	5	2	2	3	5	5	4	5	2	3	4	3	3	4	4	3	2	3	3	2	3	3	4	3	3	4	3	3	4	3	4	3	4	4	4	2	2	2	2
254	2	37	10	2	2	3	2	2	2	2	2	2	2	2	2	2	2	2	2	4	4	3	4	3	4	3	3	3	3	4	3	4	3	3	4	4	4	4	4	4	4	4	3	3	4	2	2	2	2
255	2	26	2	1	2	1	4	5	3	4	4	3	3	2	5	4	4	5	5	5	3	4	3	5	3	3	3	3	4	2	3	2	2	3	3	3	3	3	3	4	3	3	3	2	3	3	3	3	3
256	1	33	6	2	2	3	2	4	1	4	5	1	2	1	5	5	4	5	2	3	3	3	3	3	3	3	3	3	3	3	4	3	3	3	3	3	3	3	3	3	3	3	3	3	3	4	4	2	1
257	2	22	0.5	2	2	1	3	3	3	2	2	1	2	2	1	1	1	1	3	3	3	3	3	3	2	3	3	3	3	4	3	2	4	3	2	3	2	4	1	3	3	3	4	4	4	1	1	1	1
258	2	42	21	1	2	3	3	3	3	3	3	3	3	3	3	3	3	3	3	2	3	3	3	4	3	4	3	3	4	2	3	3	3	3	3	3	4	3	4	2	3	3	2	2	3	2	2	2	1
259	1	45	23	2	1	2	3	3	4	4	4	2	4	2	4	4	5	5	3	3	4	3	3	3	2	3	4	3	3	3	3	2	3	3	3	3	3	3	2	2	3	3	3	4	3	2	2	2	2
260	2	22	1	2	2	3	5	5	5	5	4	3	5	4	5	5	4	4	4	2	3	4	3	3	1	3	3	3	4	2	3	1	3	3	3	4	3	4	2	3	3	4	2	3	4	3	3	3	3
261	1	45	20	1	2	2	2	3	4	2	3	3	2	4	2	4	2	3	2	3	3	4	3	3	2	3	3	3	3	2	4	2	3	3	2	3	3	3	2	2	2	3	2	3	3	2	1	2	2
262	2	24	1	2	2	1	3	3	3	4	4	2	3	3	4	4	4	4	3	3	2	3	3	3	2	2	2	3	3	3	3	3	4	4	2	3	3	2	3	2	3	2	3	2	3	2	2	2	2
263	2	45	15	1	2	3	3	3	3	3	3	3	3	3	3	3	3	3	3	4	4	3	4	3	4	3	3	3	3	4	3	4	3	3	4	3	4	3	4	4	3	3	4	4	3	2	2	2	2
264	2	28	5	2	2	3	2	2	3	4	4	3	4	2	4	4	5	4	2	5	4	1	4	4	3	3	3	3	3	4	3	4	2	3	4	3	5	3	3	5	2	3	3	4	4	5	5	2	2
265	2	28	6	2	2	1	3	3	2	2	1	3	5	2	2	2	1	1	2	3	1	4	1	1	2	4	3	4	4	3	3	1	2	4	3	4	2	4	1	4	3	4	4	4	4	4	4	2	1
266	2	26	2	2	2	1	2	2	3	1	1	2	2	2	2	2	2	2	2	5	5	2	5	3	4	2	3	3	2	3	3	5	2	3	4	3	5	2	4	5	3	3	3	3	3	2	2	2	2
267	2	23	0.5	2	2	1	3	3	3	3	3	3	3	3	3	3	3	3	3	3	3	2	3	2	3	2	2	2	2	3	4	3	4	4	3	2	3	3	3	3	3	3	3	3	2	1	1	1	1
268	2	28	0.5	1	2	2	3	2	2	4	2	2	3	2	3	3	2	1	2	3	1	5	2	3	2	2	2	3	3	3	3	2	2	4	2	2	5	2	1	5	2	4	4	5	2	1	3	3	3
269	1	45	23	1	2	1	3	3	3	2	1	4	3	3	3	3	2	2	2	2	3	4	2	2	3	2	2	2	2	2	2	3	3	4	3	4	3	2	3	4	2	2	3	3	4	2	2	2	1
270	1	30	2	2	2	1	3	3	4	2	3	2	2	3	2	2	2	2	2	2	3	2	2	2	2	2	2	2	2	4	3	3	4	2	3	4	3	3	3	2	2	2	2	3	2	2	2	1	2
271	2	34	7	2	2	1	3	3	2	4	4	2	3	2	4	4	5	4	4	2	3	2	3	2	2	2	2	2	1	3	2	2	2	2	2	5	3	4	2	2	4	2	2	2	2	1	3	2	2
272	2	23	2	2	2	3	3	3	3	4	5	3	4	1	5	5	4	2	2	2	2	2	2	2	1	2	2	2	2	2	2	1	2	2	2	2	2	2	2	1	2	2	2	2	2	5	4	1	2
[truncated: 29 more columns]

## Sheet: variable
Variables	Explanation	Item
ID	ID
Marital	Marital Status	1 =Married , 2 = Single
Age	Age
Jobten	Job tenure
Edu	Education	1=associate degree, 2=college, 3=Graduate level and above
JobPos	Job Position	1=Managerial, 2=Non-Managerial
MedInsti	Medical institutions	1=Medical Center, 2=Regional Hospital, 3=District Hospital, 4=Other
CF_1	Compassion Fatigue_1	1=Never, 2=Rarely, 3=Occasionally, 4=Frequently, 5=Always
CF_2	Compassion Fatigue_2	1=Never, 2=Rarely, 3=Occasionally, 4=Frequently, 5=Always
CF_3	Compassion Fatigue_3	1=Never, 2=Rarely, 3=Occasionally, 4=Frequently, 5=Always
CF_4	Compassion Fatigue_4	1=Never, 2=Rarely, 3=Occasionally, 4=Frequently, 5=Always
CF_5	Compassion Fatigue_5	1=Never, 2=Rarely, 3=Occasionally, 4=Frequently, 5=Always
CF_6	Compassion Fatigue_6	1=Never, 2=Rarely, 3=Occasionally, 4=Frequently, 5=Always
CF_7	Compassion Fatigue_7	1=Never, 2=Rarely, 3=Occasionally, 4=Frequently, 5=Always
CF_8	Compassion Fatigue_8	1=Never, 2=Rarely, 3=Occasionally, 4=Frequently, 5=Always
CF_9	Compassion Fatigue_9	1=Never, 2=Rarely, 3=Occasionally, 4=Frequently, 5=Always
CF_10	Compassion Fatigue_10	1=Never, 2=Rarely, 3=Occasionally, 4=Frequently, 5=Always
CF_11	Compassion Fatigue_11	1=Never, 2=Rarely, 3=Occasionally, 4=Frequently, 5=Always
CF_12	Compassion Fatigue_12	1=Never, 2=Rarely, 3=Occasionally, 4=Frequently, 5=Always
CF_13	Compassion Fatigue_13	1=Never, 2=Rarely, 3=Occasionally, 4=Frequently, 5=Always
SC_1	Self-Compassion_1	1=Strongly Disagree, 2=Disagree, 3=Somewhat Disagree, 4=Somewhat Agree, 5=Agree, 6=Strongly Agree
SC_2	Self-Compassion_2	1=Strongly Disagree, 2=Disagree, 3=Somewhat Disagree, 4=Somewhat Agree, 5=Agree, 6=Strongly Agree
SC_3	Self-Compassion_3	1=Strongly Disagree, 2=Disagree, 3=Somewhat Disagree, 4=Somewhat Agree, 5=Agree, 6=Strongly Agree
SC_4	Self-Compassion_4	1=Strongly Disagree, 2=Disagree, 3=Somewhat Disagree, 4=Somewhat Agree, 5=Agree, 6=Strongly Agree
SC_5	Self-Compassion_5	1=Strongly Disagree, 2=Disagree, 3=Somewhat Disagree, 4=Somewhat Agree, 5=Agree, 6=Strongly Agree
SC_6	Self-Compassion_6	1=Strongly Disagree, 2=Disagree, 3=Somewhat Disagree, 4=Somewhat Agree, 5=Agree, 6=Strongly Agree
SC_7	Self-Compassion_7	1=Strongly Disagree, 2=Disagree, 3=Somewhat Disagree, 4=Somewhat Agree, 5=Agree, 6=Strongly Agree
SC_8	Self-Compassion_8	1=Strongly Disagree, 2=Disagree, 3=Somewhat Disagree, 4=Somewhat Agree, 5=Agree, 6=Strongly Agree
SC_9	Self-Compassion_9	1=Strongly Disagree, 2=Disagree, 3=Somewhat Disagree, 4=Somewhat Agree, 5=Agree, 6=Strongly Agree
SC_10	Self-Compassion_10	1=Strongly Disagree, 2=Disagree, 3=Somewhat Disagree, 4=Somewhat Agree, 5=Agree, 6=Strongly Agree
SC_11	Self-Compassion_11	1=Strongly Disagree, 2=Disagree, 3=Somewhat Disagree, 4=Somewhat Agree, 5=Agree, 6=Strongly Agree
SC_12	Self-Compassion_12	1=Strongly Disagree, 2=Disagree, 3=Somewhat Disagree, 4=Somewhat Agree, 5=Agree, 6=Strongly Agree
SC_13	Self-Compassion_13	1=Strongly Disagree, 2=Disagree, 3=Somewhat Disagree, 4=Somewhat Agree, 5=Agree, 6=Strongly Agree
SC_14	Self-Compassion_14	1=Strongly Disagree, 2=Disagree, 3=Somewhat Disagree, 4=Somewhat Agree, 5=Agree, 6=Strongly Agree
SC_15	Self-Compassion_15	1=Strongly Disagree, 2=Disagree, 3=Somewhat Disagree, 4=Somewhat Agree, 5=Agree, 6=Strongly Agree
SC_16	Self-Compassion_16	1=Strongly Disagree, 2=Disagree, 3=Somewhat Disagree, 4=Somewhat Agree, 5=Agree, 6=Strongly Agree
SC_17	Self-Compassion_17	1=Strongly Disagree, 2=Disagree, 3=Somewhat Disagree, 4=Somewhat Agree, 5=Agree, 6=Strongly Agree
SC_18	Self-Compassion_18	1=Strongly Disagree, 2=Disagree, 3=Somewhat Disagree, 4=Somewhat Agree, 5=Agree, 6=Strongly Agree
SC_19	Self-Compassion_19	1=Strongly Disagree, 2=Disagree, 3=Somewhat Disagree, 4=Somewhat Agree, 5=Agree, 6=Strongly Agree
SC_20	Self-Compassion_20	1=Strongly Disagree, 2=Disagree, 3=Somewhat Disagree, 4=Somewhat Agree, 5=Agree, 6=Strongly Agree
SC_21	Self-Compassion_21	1=Strongly Disagree, 2=Disagree, 3=Somewhat Disagree, 4=Somewhat Agree, 5=Agree, 6=Strongly Agree
SC_22	Self-Compassion_22	1=Strongly Disagree, 2=Disagree, 3=Somewhat Disagree, 4=Somewhat Agree, 5=Agree, 6=Strongly Agree
SC_23	Self-Compassion_23	1=Strongly Disagree, 2=Disagree, 3=Somewhat Disagree, 4=Somewhat Agree, 5=Agree, 6=Strongly Agree
SC_24	Self-Compassion_24	1=Strongly Disagree, 2=Disagree, 3=Somewhat Disagree, 4=Somewhat Agree, 5=Agree, 6=Strongly Agree
SC_25	Self-Compassion_25	1=Strongly Disagree, 2=Disagree, 3=Somewhat Disagree, 4=Somewhat Agree, 5=Agree, 6=Strongly Agree
SC_26	Self-Compassion_26	1=Strongly Disagree, 2=Disagree, 3=Somewhat Disagree, 4=Somewhat Agree, 5=Agree, 6=Strongly Agree
NE_1	Negative Emotions_1	1=Never, 2=Occasionally, 3=Frequently, 4=Always
NE_2	Negative Emotions_2	1=Never, 2=Occasionally, 3=Frequently, 4=Always
NE_3	Negative Emotions_3	1=Never, 2=Occasionally, 3=Frequently, 4=Always
NE_4	Negative Emotions_4	1=Never, 2=Occasionally, 3=Frequently, 4=Always
NE_5	Negative Emotions_5	1=Never, 2=Occasionally, 3=Frequently, 4=Always
NE_6	Negative Emotions_6	1=Never, 2=Occasionally, 3=Frequently, 4=Always
NE_7	Negative Emotions_7	1=Never, 2=Occasionally, 3=Frequently, 4=Always
NE_8	Negative Emotions_8	1=Never, 2=Occasionally, 3=Frequently, 4=Always
NE_9	Negative Emotions_9	1=Never, 2=Occasionally, 3=Frequently, 4=Always
NE_10	Negative Emotions_10	1=Never, 2=Occasionally, 3=Frequently, 4=Always
EL_1	Emotional Labor_1	1=Strongly Disagree, 2=Disagree, 3=Somewhat Disagree, 4=Somewhat Agree, 5=Agree, 6=Strongly Agree
EL_2	Emotional Labor_2	1=Strongly Disagree, 2=Disagree, 3=Somewhat Disagree, 4=Somewhat Agree, 5=Agree, 6=Strongly Agree
EL_3	Emotional Labor_3	1=Strongly Disagree, 2=Disagree, 3=Somewhat Disagree, 4=Somewhat Agree, 5=Agree, 6=Strongly Agree
EL_4	Emotional Labor_4	1=Strongly Disagree, 2=Disagree, 3=Somewhat Disagree, 4=Somewhat Agree, 5=Agree, 6=Strongly Agree
EL_5	Emotional Labor_5	1=Strongly Disagree, 2=Disagree, 3=Somewhat Disagree, 4=Somewhat Agree, 5=Agree, 6=Strongly Agree
EL_6	Emotional Labor_6	1=Strongly Disagree, 2=Disagree, 3=Somewhat Disagree, 4=Somewhat Agree, 5=Agree, 6=Strongly Agree
EL_7	Emotional Labor_7	1=Strongly Disagree, 2=Disagree, 3=Somewhat Disagree, 4=Somewhat Agree, 5=Agree, 6=Strongly Agree
EL_8	Emotional Labor_8	1=Strongly Disagree, 2=Disagree, 3=Somewhat Disagree, 4=Somewhat Agree, 5=Agree, 6=Strongly Agree
EL_9	Emotional Labor_9	1=Strongly Disagree, 2=Disagree, 3=Somewhat Disagree, 4=Somewhat Agree, 5=Agree, 6=Strongly Agree
EL_10	Emotional Labor_10	1=Strongly Disagree, 2=Disagree, 3=Somewhat Disagree, 4=Somewhat Agree, 5=Agree, 6=Strongly Agree
EL_11	Emotional Labor_11	1=Strongly Disagree, 2=Disagree, 3=Somewhat Disagree, 4=Somewhat Agree, 5=Agree, 6=Strongly Agree
EL_12	Emotional Labor_12	1=Strongly Disagree, 2=Disagree, 3=Somewhat Disagree, 4=Somewhat Agree, 5=Agree, 6=Strongly Agree
EL_13	Emotional Labor_13	1=Strongly Disagree, 2=Disagree, 3=Somewhat Disagree, 4=Somewhat Agree, 5=Agree, 6=Strongly Agree
EL_14	Emotional Labor_14	1=Strongly Disagree, 2=Disagree, 3=Somewhat Disagree, 4=Somewhat Agree, 5=Agree, 6=Strongly Agree
NE(CFA)	Negative Emotions_CFA	After confirmatory factor analysis, the mean value was calculated for the retained items 1, 3, 4, 5, 7, 8, 9 and 10.
CF(CFA)	Compassion Fatigue_CFA	After confirmatory factor analysis, the mean value was calculated for the retained items 4, 5, 9, 10, 11 and 12.
SC(CFA)	Self-Compassion_CFA	After confirmatory factor analysis, the mean value was calculated for the retained items 5, 8, 9, 12, 14, 15 and 17.
SA	Surface Acting CFA	The average of items Emotion Labor 1, 2, 3, 4, 5, ,6 and 7.
DA	Deep Acting CFA	The average of items Emotion Labor 8, 9, 10 and 11.
EGE	Expression of Genuine Emotions CFA	The average of items Emotion Labor 12, 13, and 14.
Z_SC(CFA)	standard score of Self-Compassion_CFA
Z_CF(CFA)	standard score of Compassion Fatigue_CFA
Z_CF(CFA)x SC(CFA)	The interaction term between z-score of self-compassion and compassion fatigue.
